# Supplementary material for: Optimization and Validation of CO2 Laser-Machining Parameters for Wood–Plastic Composites (WPCs)
Source: Polymers (Basel). 2025 Aug 13;17(16):2216. doi: 10.3390/polym17162216 (PMC12389371; doi:10.3390/polym17162216)
Supplement: Supplementary file 1 [file polymers-17-02216-s001.zip]

Archive with 1 entries (1 files):
- polymers-3810689-supplementary.pdf
